# Supplementary material for: Implication of nutrition in severity of symptoms and treatments in quality of life in Parkinson’s disease: a systematic review
Source: Front Nutr. 2024 Oct 8;11:1434290. doi: 10.3389/fnut.2024.1434290 (PMC11493749; doi:10.3389/fnut.2024.1434290)
Supplement: Supplementary file 1 [file Data_Sheet_1.zip]

Archive with 3 entries (3 files):
- Abbreviations.DOCX
- Keyword strategy.DOCX
- PRISMA Checklist.DOCX
